# Supplementary material for: Physiological Responses to Salt Stress at the Seedling Stage in Wild (Oryza rufipogon Griff.) and Cultivated (Oryza sativa L.) Rice
Source: Plants (Basel). 2024 Jan 26;13(3):369. doi: 10.3390/plants13030369 (PMC10857172; doi:10.3390/plants13030369)
Supplement: Supplementary file 1 [file plants-13-00369-s001.zip]

Archive with 2 entries (2 files):
- Table S1.xlsx
- Supplementary figures.pdf
