# Supplementary material for: Physiological Responses to Salt Stress at the Seedling Stage in Wild (Oryza rufipogon Griff.) and Cultivated (Oryza sativa L.) Rice
Source: Plants (Basel). 2024 Jan 26;13(3):369. doi: 10.3390/plants13030369 (PMC10857172; doi:10.3390/plants13030369)
Supplement: Supplementary file 1 [file plants-13-00369-s001.zip › Table S1.xlsx]

## Sheet: Table S1 
Table S1. JIP-test parameters correlated to Figure 6. For each parameter, different letters indicate significant difference determined by one-way ANOVA with Tukey’s test (p < 0.05).
	Fo	Fm	Fv	ϕPo	Fv/Fo	Area	Vi	Vj	Mo	Sm
OR Ctrl	483 ± 13 ab	2836 ± 96 a	2352 ± 87 ab	0.829 ± 0.004 ab	4.87 ± 0.13 a	55062 ± 3477 a	0.82 ± 0.01 ac	0.55 ± 0.01 a	1.36 ± 0.10 a	23.40 ± 1.06 a
OR NaCl	447 ± 29 a	2396 ± 202 b	1948 ± 191 a	0.812 ± 0.015 a	4.51 ± 0.336 ac	40360 ± 4807 bc	0.84 ± 0.01 abcd	0.59 ± 0.02 ab	1.69 ± 0.19 bc	20.70 ± 1.12 ab
B Ctrl	521 ± 32 b	3104 ± 75 cd	2584 ± 51 b	0.832 ± 0.007 ab	4.98 ± 0.247 ab	49914 ± 9063 ac	0.85 ± 0.02 bcd	0.60 ± 0.04 b	1.54 ± 0.22 ab	19.29 ± 3.22 b
B NaCl	472 ± 56 a	2979 ± 271 ac	2507 ± 220 b	0.842 ±0.008 b	5.33 ± 0.31 b	51311 ± 5358 ac	0.83 ± 0.02 cd	0.59 ± 0.04 b	1.69 ± 0.26 bc	20.52 ± 1.93 b
VN Ctrl	615 ± 52 c	3331 ± 208 d	2715 ± 179 b	0.815 ± 0.012 a	4.43 ± 0.37 c	43160 ± 3192 c	0.87 ± 0.01 bd	0.66 ± 0.03 c	1.89 ± 0.09 c	15.91 ± 0.91 c
VN NaCl	479 ± 42 ab	2042 ± 107 e	1564 ± 144 c	0.765 ± 0.031 c	2.86 ± 0.05 d	23800 ± 1869 d	0.86 ± 0.01 d	0.60 ± 0.02 b	1.85 ± 0.13 bc	15.26 ± 1.06 c
	N	ABS/RC	TRo/RC	ETo/RC	REo/RC	DIo/RC	Ψo	ϕEo	RC/ABS	PI(ABS)
OR Ctrl	57.90 ± 4.04 a	2.99 ± 0.17 a	2.48 ± 0.15 a	1.12 ± 0.07 ab	0.44 ± 0.03 ac	0.51 ± 0.02 a	0.45 ± 0.01 a	0.37 ± 0.01 a	0.34 ± 0.02 a	1.32 ± 0.06 a
OR NaCl	59.82 ± 7.69 ab	3.55 ± 0.29 bc	2.88 ± 0.24 bc	1.19 ± 0.07 a	0.46 ± 0.03 a	0.67 ± 0.08 bc	0.41 ± 0.02 ab	0.34 ± 0.02 ab	0.28 ± 0.02 bcd	0.99 ± 0.08 bc
B Ctrl	48.80 ± 5.68 bc	3.07 ± 0.27 ac	2.56 ± 0.23 ab	1.01 ± 0.07 bc	0.38 ± 0.03 bc	0.51 ± 0.05 a	0.40 ± 0.04 b	0.33 ± 0.03 b	0.33 ± 0.03 ac	1.15 ± 0.26 ab
B NaCl	58.69 ± 9.39 a	3.39 ± 0.32 c	2.85 ± 0.29 bc	1.16 ± 0.10 a	0.47 ± 0.04 a	0.53 ± 0.03 ac	0.41 ± 0.04 b	0.34 ± 0.03 ab	0.30 ± 0.03 c	1.06 ± 0.19 b
VN Ctrl	45.31 ± 3.26 c	3.50 ± 0.18 c	2.85 ± 0.12 bc	0.96 ± 0.11 c	0.38 ± 0.03 c	0.65 ± 0.07 c	0.34 ± 0.03 c	0.27 ± 0.03 c	0.29 ± 0.01 cd	0.71 ± 0.16 c
VN NaCl	46.69 ± 3.92 c	4.01 ± 0.32 b	3.06 ± 0.14 c	1.21 ± 0.04 a	0.44 ± 0.04 abc	0.95 ± 0.19 d	0.40 ± 0.02 b	0.30 ± 0.02 bc	0.25 ± 0.02 d	0.43 ± 0.07 d
